# Supplementary material for: Antibiotic and Nematocidal Metabolites from Two Lichen Species Collected on the Island of Lampedusa (Sicily)
Source: Int J Mol Sci. 2022 Jul 30;23(15):8471. doi: 10.3390/ijms23158471 (PMC9368951; doi:10.3390/ijms23158471)
Supplement: Supplementary file 1 [file ijms-23-08471-s001.zip]

Archive with 1 entries (1 files):
- ijms-1830208-supplementary.pdf
